# Supplementary material for: Aberrant induction of p19Arf-mediated cellular senescence contributes to neurodevelopmental defects
Source: PLoS Biol. 2022 Jun 14;20(6):e3001664. doi: 10.1371/journal.pbio.3001664 (PMC9197032; doi:10.1371/journal.pbio.3001664)
Supplement: S1 Data — (XLSX) [file pbio.3001664.s014.xlsx]

## Sheet: Fig2
D
Senescence genes
p21	-VPA	+VPA		p19ARF	-VPA	+VPA		p16Ink4A	-VPA	+VPA
	0.306	1.014			0.33	1.1			1.06	1.17
	0.301	0.387			0.26	0.3			1.4	1.32
	0.276	0.705			0.23	0.39			0.94	1.15
	0.273	0.397			0.14	0.02			0.83	0.91
	0.177	1.133			0.17	0.2			1	1.63
	0.303	2.7			0.15	0.5			1.4	3.6
	0.98	2.53			0.92	3.8			1.1	3.48
	0.78	2.83			0.55	2.89			0.39	2.68
	1	2.56			0.8	3.25			0.53	2.74
	1.31	2.87			1.36	3.57			0.89	2.7
	1.18	2.73			0.74	3.47			0.46	2.7
	1.44	5.18			0.93	3.18			0.58	2.25
	1.02	5.16			1.02	2.64			1.04	2.07
	1.39	6.99			1.04	2.93			1.39	2.63
	1.07	5.12			1.01	3.64			1.4	1.63
	1.63	5.42			0.98	2.58			1.28	2.05
	1.3	3.04			1.08	3.02			1.7	2.44
	1.78				1.09	3.06			0.95
Average	0.917556	2.98624		Average	0.711111	2.25222		Average	1.01889	2.18529
SEM	0.123766	0.479778		SEM	0.094041	0.326572		SEM	0.0870237	0.193201
SASP genes
IL1A	-VPA	+VPA		IL1b	-VPA	+VPA		IL6	-VPA	+VPA		Pai1	-VPA	+VPA
	0.85	1.05			0.56	0.98			0.67	0.96			0.51	1.21
	0.73	2.43			0.9	1.38			0.78	2.14			0.4	0.46
	0.51	2.12			0.5	2.18			0.83	2.27			0.22	0.6
	0.71				0.65				1.67				0.47
	0.67	2.03			1.17	0.73			0.68	1.71			0.39	0.62
	0.41	1.64			1.17	1.16			1.15	1.36			0.18	1.11
	0.95	5.45			1.05	3.82			0.99	2.86			0.96	12.32
	0.45	5.7			0.74	4.93			0.67	3.98			1.55	8.35
	0.51	4.89			0.62	2.34			1.12	2.89			1.01	9.72
	1.62	3.22			0.92	2.12			1.54	2.23			1.06	7.79
	1.11	4.22			1.05	3.52			0.84	4.64			1.02	6.45
	1.4	4.7			0.49	2.97			1.05	2.01			0.62	12.47
	1.05	3.08			1.04	2.13			1.05	2.58			3.83	2.5
	0.88	2.59			0.67	1.85			1.04	1.73			1.09	2.85
	1.16	2.67			0.87	1.71			1.15	2.59			1.63	2.7
	1.01	2.73			1.02	1.31			1.5	1.88			2.2	2.46
	1.24	2.83			0.92	2.01			1.45	2.67			0.97	4.39
	1.21	2.1			0.88	1.84			1.16	2.28			0.67	2.05
Average	0.915	3.14412		Average	0.845556	2.17529		Average	1.07444	2.39882		Average	1.04333	4.59118
SEM	0.0806925	0.33114		SEM	0.0522889	0.265388		SEM	0.0724917	0.216401		SEM	0.205452	0.996815

## Sheet: Fig3
Pax6+ cells / 100um apical surface					Tbr2+ cells / 100um apical surface					Thickness Tuj1 (um)
	-VPA	+VPA				-VPA	+VPA				-VPA	+VPA
	178.667	136.667				76.6667	29				39.3	22.2667
	169	132.333				60	33.3333				34.1	20.0333
	182.667	141				70	30.3333				32.5667	22.4
	175.333	127.333				54.3333	32.3333				30.1333	18.8333
	178.5	138.333					30.3333				33.2667	24.1333
		145					45.3333					23
		145.333					46					22.5667
Average	176.833	138			Average	65.25	35.2381			Average	33.8733	21.8905
SEM	2.27791	2.48594			SEM	4.99699	2.74654			SEM	1.50936	0.688596

## Sheet: Fig4
B	Organoid size -Day25					Organoid size -Day42				C	Neural rosettes - Day42					Neurons
	0	1mM VPA	2mM VPA			0	1mM VPA	2mM VPA			0	1mM VPA	2mM VPA				0	1mM VPA	2mM VPA
	230106	221882	178046			1046380	682722	369961			102719	104689	8537.19				64.6	24.1	17.4
	179100	219388	223699			865485	668985	702777			199464	27805	9198.35				44.2	28.8	19.7
	184617	210519	278952			1101675	604065	410805			29514	41724	57395.9				61.4	18	24.7
	158805	170625	190724			656875	449339	594516			69220.7	108999	7186.78				43.2	32.9	28.5
	285853	182452	129134			994017	738303	760438			41142.1	38550.4	4559.5				43.7	30.2	29.2
	214365	165058	115302			831223	805095	681755			27138.8	8168.6	4842.98				52.4	27.7	24.3
	195949	166883	207279			631059	804290	875682			73906.6	117257	17208.3				49.6	22.8	16.1
	156282	148122	124858			735999	835965	653496			75657	6747.11	28441.3				49.4	22.6	14.2
	158489	191456	170249			1037075	1042752	845034			53509.1	3419.84	17640.5				43	39.4	13
	106776	183809	149655			1237010		851523			73834.7	3778.51	21756.2				37.7	21.4	27
	121806	137051	135362			1005078					105201	45712.4	32942.1				58.5	31.8	24.7
	156506	147951	126853			1204954					100912	93157	10809.9				52.7	30.3	21.8
	160948	142215	194219			1266033					44395	85557	75040.5				47	33.6	17.6
	110892	208437	121560			1119975					44522.3	63808.3	4910.74				47	25.6	15.5
	226440	164984	200613			997596					12381.8	11525.6	7027.27				39	26.4	42.5
	119109	202076	185079		Average	176462	177389	169767			23114	26414.9	43616.5				41.7	25	38.6
	179969	196006	147305		SEM	12546.2	16197.1	15365.9			7452.89	43350.4	4162.81				71.8	16.6	22.1
	188535	180360	146865								17588.4	70571.9	73514.9				57.9	36.2	31.1
	200407	159999	141516								28702.5	30543.8	8900.83				53.9	40	42.9
	235407	184458	133430								103091	18800	12052.9				51.4	31	31.1
	176835	130955	160118								60742.1	39145.5	21576.9				72.2	47.2	28.3
	182862	182935	150195								52110.7	17018.2	41457.9				78.4	52	26.9
	197814	200073	196128								84267.8	90474.4	21710.7				55.9	50.1	25.5
	212805	208488	192704								31856.2	67316.5	101345				71.9	38.5	48.7
	225364	233600	113739								272489	47300.8	42750.4				50		26
	205292	154536	148277								98973.6	48910.7	26239.7				58.2		26.5
	264696	201753	164904								26765.3	123273	6487.6				49.8		33
	271744	185986	2600								32705.8	20479.3	7737.19				48.7		9.05
	229211	176863	144178								18945.5	13067.8	35985.1				42.2
	207306	159238	186316								76963.6	14968.6	9763.64				41.8
	267174	191751	198816								45115.7	48119	7236.36			Average	52.64	31.3417	25.9268
	252292	182386	167118								14171.9	11405	5046.28			SEM	1.95151	1.93575	1.86109
	257183	174842	158513								6380.16	70479.3	2616.53
	159480	250263	186118								45621.5	35626.4	4136.36
	279027		174327								65477.7	55249.6	60195
	220830		183363								50036.4	108940	36661.2
	241022		172504								65968.6	104045	74295.9
	192624		188217								15335.5	8768.59	2763.64
	272599		159393								57209.9	62477.7	23171.9
	312773		157993								35366.9	69170.2	117349
	275668		176841								61804.1	13297.5	30366.9
	225344		165917								25436.4	112420	55803.3
	279679		185776								116448	26803.3	12315.7
	164303		178196								43089.3	32963.6	11811.6
	259449		169049								114131	16259.5	8419.83
	329603										25834.7	7472.73	58719
	272354										30560.3	33710.7	68512.4
	257883										39104.1	10609.9	9776.86
	275853										63495.9	30522.3	28236.4
	236778										44547.1	5968.6	33730.6
	241488										24380.2	10256.2	30881
	211341										26198.3	23980.2	57447.9
Average	215943	182865	164044								254648	19100.8	40145.5
SEM	7305.48	4749.83	5912.81								205954	12930.6	24214.9
											48902.5	5818.18	46474.4
											87907.4	28504.1	25395
											49359.5	75140.5	18727.3
											168558	38327.3	11190.1
											145681	86563.6	13302.5
											112609	48275.2	23563.6
											54257.9	54030.6	89373.6
											55400	109946	37312.4
											26241.3	21940.5	36624.8
											57676.9	26975.2	35672.7
											74263.6	70033.9	10370.2
											277966	9095.87	31682.6
											50997.5	115507	10328.9
											23635.5	54590.1	3687.6
											13073.6	38893.4	19168.6
											100588	93233.1	47033.1
											52953.7	39825.6	38044.6
											80194.2	62685.1	76320.7
											66882.6	58066.1	17261.2
											45295	47505.8	10733.9
											61073.6	72602.5	23443
											80020.7	105845	28965.3
											30839.7		22244.6
											39151.2		109552
											59290.9		3975.21
										Average	67448.4	47717.3	29862
										SEM	6328.14	3944.61	2952.37
E	Proliferation - Day25
	0	1mM VPA	2mM VPA
	13	6	6
	13	6	4
	10	2	2
	10	5	4
	11	5	2
	13	12	3
	12	6	7
	12	6	5
	17	5	4
	10	5	2
Average	12.1	5.8	3.9
SEM	0.674125	0.785988	0.546707
F
	Senescence genes
p14ARF	0	1mM VPA	2mM VPA		p16ink4A	0	1mM VPA	2mM VPA		p21	0	1mM VPA	2mM VPA
	1.16	3.59	21.36			2.39	1.26	2.68			1.02	0.56	0.61
	0.45	6.33	28.08			1.22	1.18	2.22			1	0.87	1.71
	1.1	9.93	22.34			0.79	1.39	2.68			1.6	0.9	1.46
	1.81	6.68	36.21			1.37	0.64	1.63			0.18	1.65	1.68
	1.61	5.75	9.74			1.19	1.81	1.12			1.25	0.78	1.06
	1.1	5.14	11.33			0.4	1.32	0.94			1.14	0.89	0.98
	0.72	4.23	7.7			0.99	1.61	0.8			0.82	0.96	1
	1.08	3.04	10.84			0.52	1.2	1.4			1.03	1.28	1.97
	0.66	5.29	11.65			0.98	1.57	1.68			2.21	0.73	2.04
	1	5.47	14.6								1.01	0.9	2.01
Average	1.069	5.545	17.385		Average	1.09444	1.33111	1.68333		Average	1.126	0.952	1.452
SEM	0.130345	0.607688	2.94676		SEM	0.193944	0.111211	0.235938		SEM	0.165114	0.0968022	0.16103
	SASP genes
IL1a	0	1mM VPA	2mM VPA		IL1b	0	1mM VPA	2mM VPA		IL8	0	1mM VPA	2mM VPA		Pai1	0	1mM VPA	2mM VPA
	1.1	6.6	13.1			1.02	1.08	1.42			1.1	0.4	0.8			1	4.27	4.29
	0.8	17.5	34.1			1	1.11	1.55			1	2.15	1.6			0.8		5.47
	2.2	17.2	34.5			1.3	1.71	1.17			1	4.26	1.9				2.66	5.49
	0.4	20.8	20.8			1.4	1.75	1.3			5.11	2.84	1.75			4.83	19.01	6.45
	0.96	11.32	18.62			1.01	0.6	0.9			1	0.69	1.37			1	2.91	4.91
	2.36	11.82	13.72			1.13	0.8	0.4			1.19	9.05	0.35			3.91	1.97	6.72
	0.78	10.1	18.01			0.6	0.6	0.6			0.86	4.19	1.72			0.57	3.69	4.72
	1.49	10.76	36.11			0.9	0.9	1			0.92	7.64	2.37			1.02	4.32	10.18
	2.28	8.35	37.99			1.06	0.9	0.9			1.53	4.6	2.57			4.62	2.1	7.66
	0.56	12.61	28.42			1.05	1.2	1.5			7.13	1.96				2.31	3.51	8.23
Average	1.293	12.706	25.537		Average	1.047	1.065	1.074		Average	2.084	3.778	1.60333		Average	2.22889	4.93778	6.412
SEM	0.234834	1.40729	3.07336		SEM	0.0684276	0.127491	0.121703		SEM	0.691789	0.891745	0.233214		SEM	0.584419	1.7819	0.582294

## Sheet: Fig5
A													E
	WT	WT+VPA	p19KO	p19KO+VPA	p16KO	p16KO+VPA	p21KO	p21KO+VPA						GFP	p19ARF-GFP
	589775	167338	470528	364720	635147	169728	497490	351431						1.08989	0.725952
	524228	188225	630257	334374	722994	151089	590840	184743						1.10555	0.998791
	318878	236821	663301	382182	649085	170765	707813	269211						1.08785	0.826454
	683015	174801	706773	377169	701639	183097	735535	311869						1.05989	0.893797
	663832	308224	495290	303040	693724	278558	636307	309467						0.991678	0.764279
	344446	301049	615169	391124	458387	196978	416136	282342						0.942143	0.865241
	815733	265974	456689	403253	550754	201865	395096	258077						0.988853	0.81702
	589116	412083	409935	293134	531298	187687	576210	251924						1.02221	0.848456
	593762	367058	426441	387083	480842	143662	564883	309988						0.923298	0.78387
		345590	484284	444486	379997	152317	407278	255813						0.956893	0.75003
		239902	560976	409916	356754	144412		310791						0.944554	0.839896
		244741	701983	449636	505730	99260.2		282976						1.01915	0.920047
		247331		271983	497653	166522		273219						0.987549	0.896136
		334652		319140		179061								0.904785	0.878996
		328454		328668		295954								1.00778	0.768595
		251733		519316		294505									0.735559
		266081		452091		261479									0.819605
		296022		349711		278203									0.84927
		256768				268930									0.801321
		262732				285336									1.01337
		173841				224195									1.00715
		249468				249907									0.853625
		214835				273431									0.671168
		161572				140309									0.73473
		217837				153987									0.797097
		233991				199817							Average	1.00214	0.834418
		331614				172389							SEM	0.016177	0.0176742
		367992				181191
		160519				301733
						271857
						177008
						223628
						161255
						188462
Average	569198	262319	551802	376724	551077	206723	552759	280912
SEM	52613.5	12566.1	31201.1	15097.8	33503	9584.01	38632.1	11302.2
F
	Pax6+ cells / 100um apical surface									Tbr2+ cells / 100um apical surface								Thickness Tuj1 (um)
		WT	WT+VPA	p19KO	p19KO+VPA						WT	WT+VPA	p19KO	p19KO+VPA					WT	WT+VPA	p19KO	p19KO+VPA
		175.333	156	159.333	183.5						61	36.6667	53	58.5					36.3333	23.1667	35.1333	29.7
		186.5	157	170	195.333						70	47	61	56.6667					37.3	28.4667	36.9667	34.4333
		196	129	177	188						68.6667	44.6667	57	54.3333					37.7667	26.5667	35.25	35.0667
		156	157	180.667	173.667						77.3333	22.5	70.3333	48.3333					37.3667	25.8333	32.4	30.7
		188	135	178	165.667						79.5	47	65.3333	45					39.4333	23.4333	33.6	30
					177.333							43		56								35.25
					159							40.6667		66								29.0667
					187							33.3333		67
	Average	180.367	146.8	173	177.5					Average	71.3	40.2143	61.3333	56.4792				Average	37.64	25.4933	34.67	32.031
	SEM	6.92588	6.11882	3.84419	4.30997					SEM	3.30421	2.95106	3.04412	2.70057				SEM	0.506447	0.785918	0.778574	1.04044

## Sheet: Fig 6
A
Database	Term	WT+VPA.vs.WT Downregulated genes			p19KO+VPA.vs.p19KO Downregulated genes
		Overlap	P-value	Adjusted P-value	Overlap	P-value	Adjusted P-value
MGI Mammalian Phenotype Level 4 2019	MP:0000914 exencephaly	101/236	2.09e-09	4.56e-07	76/236	0.000658	0.0914
MGI Mammalian Phenotype Level 4 2019	MP:0000433 microcephaly	38/81	1.79e-05	0.00159	22/81	0.217	1
MGI Mammalian Phenotype Level 4 2019	MP:0008008 early cellular replicative senescence	30/51	3.37e-07	5.06e-05	16/51	0.105	1
MGI Mammalian Phenotype Level 4 2019	MP:0001688 abnormal somite development	41/95	9.47e-05	0.00591	23/95	0.423	1
MGI Mammalian Phenotype Level 4 2019	MP:0002151 abnormal neural tube morphology	82/190	4.21e-08	7.77e-06	60/190	0.00375	0.318
MGI Mammalian Phenotype Level 4 2019	MP:0000913 abnormal brain development	36/100	0.0102	0.183	21/100	0.715	1
MGI Mammalian Phenotype Level 4 2019	MP:0003054 spina bifida	22/52	0.00503	0.119	12/52	0.545	1
MGI Mammalian Phenotype Level 4 2019	MP:0012757 abnormal cranial neural crest cell migration	6/7	0.00139	0.0478	1/7	0.839	1
MGI Mammalian Phenotype Level 4 2019	MP:0000783 abnormal forebrain morphology	46/119	0.000774	0.0323	33/119	0.129	1
MGI Mammalian Phenotype Level 4 2019	MP:0000841 abnormal hindbrain morphology	20/48	0.0089	0.168	13/48	0.297	1
		significancy:	<0,05	<0,25		<0,05	<0,25
		Overlap: number of genes of the term that are present in the analyzed list /total genes in the term
		(criteria for downregulated genes: Log2FoldChange <0 & Adj. P-value<0.05)
C
Database	Term	WT+VPA.vs.WT Downregulated & p19KO+VPA.vs.p19KO Not Downregulated genes
		Overlap	P-value	Adjusted P-value
GO Biological Process 2018	GO:0032446 protein modification by small protein conjugation	62/398	1.01e-06	0.00355
GO Biological Process 2018	GO:0006418 tRNA aminoacylation for protein translation	15/46	2.46e-06	0.00433
GO Biological Process 2018	GO:0006974 cellular response to DNA damage stimulus	52/329	4.8e-06	0.00518
GO Biological Process 2018	GO:0006259 DNA metabolic process	50/314	5.88e-06	0.00518
GO Biological Process 2018	GO:0043039 tRNA aminoacylation	13/40	1.2e-05	0.00845
GO Biological Process 2018	GO:0035088 establishment or maintenance of apical/basal cell polarity	8/18	4.52e-05	0.0199
GO Biological Process 2018	GO:0006281 DNA repair	44/288	5.77e-05	0.0226
GO Biological Process 2018	GO:0016925 protein sumoylation	16/68	0.000108	0.0318
GO Biological Process 2018	GO:0051726 regulation of cell cycle	34/215	0.000197	0.0435
GO Biological Process 2018	GO:0006409 tRNA export from nucleus	10/33	0.000235	0.0436
		significancy:	<0,05	<0,25
		Overlap: number of genes of the term that are present in the analyzed list /total genes in the term
		(criteria for downregulated genes: Log2FoldChange <0 & Adj. P-value<0.05)

## Sheet: SFig1
A								B
	Ctrl	+VPA OB	+VPA SB							Ctrl	+VPA OB	+VPA SB
	22	17	18							4969.5	3534.28	2881.27
	21	25	17							4886.35	2752.97	3331.86
	18	21	20							4706.14	2707.23	5018.49
	22	20	20							5284.37	3294.2	3670.08
	22	20	18							4283.94	3798.39	3472.86
	21	14	15							3400.26	3817.93	3825.08
	22	18	15							4341.15	4305.55	2373.75
	20	18	16							3806.45	4137.79	2432.25
	20	20	16							4982.16	2562.43	2288.57
	22	21	15							4895.29	2485.62	2693.39
	20	22	19							3712.84	2106.11	3191.72
	22	23	17							4848.42	3216.75	3169.28
	22	23	20							4591.32	3454.92	3275.11
	20	21	16							5384.61	3107.69	3280.25
	23	17	20							5213.84	3371.39	2394.75
	23		14							5025.15	3549.06	3278.72
	23		20							5442.56	3755.79	2975.93
	24		16							5209.49	2955.46	3359.23
	24		20							4431.68	2538.05	3337.92
	22		21							4781.06	4766.21	3360.77
	23		24							4040.09	4581.85	3061.86
	23		23							4759.51	2408.24	3516.53
	23		24							4835.53		2665.71
	20		16							4926.28		2683.34
	21											2575.94
	23								Average	4698.25	3327.63	3124.59
	22								SEM	109.355	155.569	116.752
Average	21.7778	20	18.3333
SEM	0.273905	0.730297	0.591812

## Sheet: SFig2
A						B					C
	Ctrl	+VPA OB	+VPA SB				Ctrl	+VPA OB	+VPA SB				Ctrl	+VPA OB	+VPA SB
	27	12	20				10	1	0				7	5	2
	50	12	17				9	0	1				7	4	4
	22	14	23				6	0	5				10	3	2
	41	33	16				12	2	0				6	5	4
	40		15				17		1				7	4	1
	26						9						7	3	4
	37						12						7	3	3
	61						21						13	6	4
	31						10						8	5	3
													8		2
													7		4
Average	37.2222	17.75	18.2			Average	11.7778	0.75	1.4			Average	7.90909	4.22222	3
SEM	4.16926	5.10514	1.46287			SEM	1.5255	0.478714	0.927362			SEM	0.594743	0.364302	0.330289

## Sheet: SFig4
Pax6+ cells / 100um apical surface					Tbr2+ cells / 100um apical surface					Thickness Tuj1 (um)
	-VPA	+VPA				-VPA	+VPA				-VPA	+VPA
	89.6667	65.6667				9.66667	2.33333				13.3333	4.5
	109.5	87.66				13.5	4				8.5	4
	89.6667	78.5				8.66667	2.5				11	4
	80.6667	36.6667				9	0				8.6	2.33333
	90.3333	86.3333				12.3333	3.66667				7.3	6.33333
Average	91.9667	70.9653			Average	10.6333	2.5			Average	9.74667	4.23333
SEM	4.73474	9.42373			SEM	0.963789	0.703167			SEM	1.07913	0.640312

## Sheet: SFig5
A	Apical progenitors- Day42
	0	1mM VPA	2mM VPA
	244	145	147
	182	137	121
	209	121	124
	157	162	131
	157	160	104
	196	146	150
	179	131	182
	136	125	171
	171	134	152
	196	127	134
	190	136	147
	184	111	139
	154	120	120
	149	119	128
	147	142	125
	236		139
	198
	170
Average	180.833	134.4	138.375
SEM	6.98235	3.81576	4.92686

## Sheet: SFig7
A									B
	WT	WT+VPA	p19KO	p19KO+VPA					WT	WT+VPA	p19KO	p19KO+VPA
	22	12	23	14					4625.11	2721.65	4854.25	2242.24
	23	8	20	18					4842.94	2629.89	4075.51	2423.27
	20	12	24	19					4006.2	1858.74	4548.68	3412.09
	20	13	20	18					3825.73	2639.63	4322.37	2459.24
	18	12	20	20					3202.78	2183.93	4731.15	2476.62
	23	6	18	19					4652.96	1984.36	3834.45	2897.6
	18	5	22	8					3085.26	2595.16	4149.38	2760.28
	25	12	19	12					4536.56	2582.84	3833.62	3187.72
		11	18	19						1776.88	3502.51	2094.24
		16	19	17						1976.93	3185	2050.99
		8	16	19						1771.67	3380.41	2495.57
		10	22	17						2028.03	4248.52	3082.97
		6	22	7						2013.39	4744.21	2313.26
		8	24	7						2575.96	4433.76	2745.56
		19		16						2403.16		2420.48
		16		7						2319.68		2809.54
		12		17						2714.72		1877.27
		7								2498.82		2418.3
		10								3307.14		2264.41
		16								2331.45		2331.68
		20								2310.17		3189.25
		16								1778.17		3055.05
		8								2521.47
		8								3218.04
		8								2026.71
		16								2244.09
		10								2617.7
		10								2909.07
		13
		10
Average	21.125	11.2667	20.5	14.9412				Average	4097.19	2376.41	4131.7	2591.26
SEM	0.895176	0.790259	0.644077	1.1678				SEM	240.636	77.9424	140.816	88.1128

[truncated: 2 more sheets: SFig10, Figure S12]
